# Supplementary material for: Eltrombopag inhibits the proliferation of Ewing sarcoma cells via iron chelation and impaired DNA replication
Source: BMC Cancer. 2020 Nov 30;20:1171. doi: 10.1186/s12885-020-07668-6 (PMC7706234; doi:10.1186/s12885-020-07668-6)
Supplement: Supplementary file 3 — Additional file 3: Supplementary Table 1. Ewing sarcoma cell lines included in the PRISM drug screen. [file 12885_2020_7668_MOESM3_ESM.xlsx]

## Sheet: Sheet1
Ewing Sarcoma Cell Lines
A673
CADOES1
CBAGPN
CHLA10
EW8
EWS502
MHHES1
RDES
SKES1
SKNEP1
SKPNDW
TC32
