# Supplementary material for: Eltrombopag inhibits the proliferation of Ewing sarcoma cells via iron chelation and impaired DNA replication
Source: BMC Cancer. 2020 Nov 30;20:1171. doi: 10.1186/s12885-020-07668-6 (PMC7706234; doi:10.1186/s12885-020-07668-6)
Supplement: Supplementary file 4 — Additional file 4: Supplementary Table 2. Drug dependencies enriched in the Ewing sarcoma cell lines. [file 12885_2020_7668_MOESM4_ESM.xlsx]

## Sheet: PRISM Screen
Type	Url Label	Compound	Dataset	T-Statistic	P-Value
compound	RGFP966	RGFP966 (BRD:BRD-K61688984-001-02-9)	Drug sensitivity (PRISM Repurposing Primary Screen) 19Q3	-6.63714	7.53944e-11
compound	AM-404	AM-404 (BRD:BRD-K55462201-001-07-3)	Drug sensitivity (PRISM Repurposing Primary Screen) 19Q3	-6.55697	1.24691e-10
compound	luteolin	luteolin (BRD:BRD-K05236810-001-19-0)	Drug sensitivity (PRISM Repurposing Primary Screen) 19Q3	-6.43033	2.7295e-10
compound	tioxolone	tioxolone (BRD:BRD-K41876534-001-13-7)	Drug sensitivity (PRISM Repurposing Primary Screen) 19Q3	-5.99912	3.55779e-09
compound	chloroxine	chloroxine (BRD:BRD-K17075857-001-18-4)	Drug sensitivity (PRISM Repurposing Primary Screen) 19Q3	-5.96478	4.41725e-09
compound	fenretinide	fenretinide (BRD:BRD-K89085489-001-23-2)	Drug sensitivity (PRISM Repurposing Primary Screen) 19Q3	-5.81753	1.02079e-08
compound	eltrombopag	eltrombopag (BRD:BRD-K40496271-396-01-1)	Drug sensitivity (PRISM Repurposing Primary Screen) 19Q3	-5.81382	1.0534e-08
compound	niraparib	niraparib (BRD:BRD-K54955827-001-02-2)	Drug sensitivity (PRISM Repurposing Primary Screen) 19Q3	-5.78736	1.20931e-08
compound	olaparib	olaparib (BRD:BRD-K02113016-001-15-4)	Drug sensitivity (PRISM Repurposing Primary Screen) 19Q3	-5.78085	1.23628e-08
compound	LY2784544	LY2784544 (BRD:BRD-K25630527-001-03-8)	Drug sensitivity (PRISM Repurposing Primary Screen) 19Q3	-5.7714	1.29569e-08
compound	pterostilbene	pterostilbene (BRD:BRD-K53097745-001-01-5)	Drug sensitivity (PRISM Repurposing Primary Screen) 19Q3	-5.7675	1.32427e-08
compound	nifuroxazide	nifuroxazide (BRD:BRD-K68188368-001-09-4)	Drug sensitivity (PRISM Repurposing Primary Screen) 19Q3	-5.65561	2.47395e-08
compound	melphalan	melphalan (BRD:BRD-K87827419-001-16-8)	Drug sensitivity (PRISM Repurposing Primary Screen) 19Q3	-5.42396	8.74355e-08
compound	idronoxil	idronoxil (BRD:BRD-K74671368-001-01-8)	Drug sensitivity (PRISM Repurposing Primary Screen) 19Q3	-5.40864	9.53127e-08
compound	KW-2449	KW-2449 (BRD:BRD-K21718444-001-06-8)	Drug sensitivity (PRISM Repurposing Primary Screen) 19Q3	-5.25852	2.06172e-07
compound	teroxirone	teroxirone (BRD:BRD-A39935389-001-05-9)	Drug sensitivity (PRISM Repurposing Primary Screen) 19Q3	-5.24952	2.16392e-07
compound	2-methoxyestradiol	2-methoxyestradiol (BRD:BRD-K44408410-001-17-6)	Drug sensitivity (PRISM Repurposing Primary Screen) 19Q3	-5.16832	3.27945e-07
compound	tasisulam	tasisulam (BRD:BRD-K42495768-001-01-7)	Drug sensitivity (PRISM Repurposing Primary Screen) 19Q3	-5.05611	5.83633e-07
compound	SKI-II	SKI-II (BRD:BRD-K20755323-001-05-9)	Drug sensitivity (PRISM Repurposing Primary Screen) 19Q3	-4.98869	8.1105e-07
compound	OLDA	OLDA (BRD:BRD-K95523387-001-09-6)	Drug sensitivity (PRISM Repurposing Primary Screen) 19Q3	-4.98503	8.25921e-07
compound	butein	butein (BRD:BRD-K17497770-001-03-6)	Drug sensitivity (PRISM Repurposing Primary Screen) 19Q3	-4.93193	1.07308e-06
compound	voreloxin	voreloxin (BRD:BRD-K23677682-003-01-2)	Drug sensitivity (PRISM Repurposing Primary Screen) 19Q3	-4.90872	1.20059e-06
compound	droxinostat	droxinostat (BRD:BRD-K11558771-001-13-9)	Drug sensitivity (PRISM Repurposing Primary Screen) 19Q3	-4.73493	2.77719e-06
compound	GSK1838705A	GSK1838705A (BRD:BRD-K06749501-001-02-1)	Drug sensitivity (PRISM Repurposing Primary Screen) 19Q3	-4.72703	2.88307e-06
compound	spermine	spermine (BRD:BRD-K18375018-376-02-3)	Drug sensitivity (PRISM Repurposing Primary Screen) 19Q3	-4.70241	3.23987e-06
compound	talazoparib	talazoparib (BRD:BRD-K95142244-001-01-5)	Drug sensitivity (PRISM Repurposing Primary Screen) 19Q3	-4.69919	3.28557e-06
compound	trifluridine	trifluridine (BRD:BRD-K03243820-001-25-3)	Drug sensitivity (PRISM Repurposing Primary Screen) 19Q3	-4.56832	6.07308e-06
compound	trifluridine	trifluridine (BRD:BRD-K03243820-001-23-8)	Drug sensitivity (PRISM Repurposing Primary Screen) 19Q3	-4.4996	8.36643e-06
compound	AZ960	AZ960 (BRD:BRD-K64888243-001-03-7)	Drug sensitivity (PRISM Repurposing Primary Screen) 19Q3	-4.48957	8.65629e-06
compound	mebendazole	mebendazole (BRD:BRD-K77987382-001-13-2)	Drug sensitivity (PRISM Repurposing Primary Screen) 19Q3	-4.43375	1.11262e-05
compound	G-1	G-1 (BRD:BRD-K62696033-001-01-4)	Drug sensitivity (PRISM Repurposing Primary Screen) 19Q3	-4.38234	1.40081e-05
compound	barasertib	barasertib (BRD:BRD-K31928526-001-02-1)	Drug sensitivity (PRISM Repurposing Primary Screen) 19Q3	-4.33009	1.76543e-05
compound	kaempferol	kaempferol (BRD:BRD-K12807006-001-18-5)	Drug sensitivity (PRISM Repurposing Primary Screen) 19Q3	-4.29185	2.08595e-05
compound	dienogest	dienogest (BRD:BRD-K50853363-001-02-3)	Drug sensitivity (PRISM Repurposing Primary Screen) 19Q3	-4.28891	2.11403e-05
compound	caffeic-acid-phenethyl-ester	caffeic-acid-phenethyl-ester (BRD:BRD-K96188950-001-16-9)	Drug sensitivity (PRISM Repurposing Primary Screen) 19Q3	-4.27133	2.28532e-05
compound	SU3327	SU3327 (BRD:BRD-K32730239-001-01-0)	Drug sensitivity (PRISM Repurposing Primary Screen) 19Q3	-4.228	2.75089e-05
compound	racecadotril	racecadotril (BRD:BRD-A08187463-001-12-9)	Drug sensitivity (PRISM Repurposing Primary Screen) 19Q3	-4.21689	2.90153e-05
compound	PF-03814735	PF-03814735 (BRD:BRD-K68747584-001-02-0)	Drug sensitivity (PRISM Repurposing Primary Screen) 19Q3	-4.21582	2.8981e-05
compound	raltitrexed	raltitrexed (BRD:BRD-K89839824-001-05-3)	Drug sensitivity (PRISM Repurposing Primary Screen) 19Q3	-4.19496	3.17416e-05
compound	PAC-1	PAC-1 (BRD:BRD-K92991072-001-04-9)	Drug sensitivity (PRISM Repurposing Primary Screen) 19Q3	-4.14042	4.01838e-05
compound	inosine	inosine (BRD:BRD-K79612754-001-19-1)	Drug sensitivity (PRISM Repurposing Primary Screen) 19Q3	-4.13073	4.19853e-05
compound	tacedinaline	tacedinaline (BRD:BRD-K52313696-001-12-3)	Drug sensitivity (PRISM Repurposing Primary Screen) 19Q3	-4.10986	4.57043e-05
compound	methotrexate	methotrexate (BRD:BRD-A55424491-001-19-9)	Drug sensitivity (PRISM Repurposing Primary Screen) 19Q3	-4.10384	4.67331e-05
compound	ciclopirox	ciclopirox (BRD:BRD-K13044802-213-20-7)	Drug sensitivity (PRISM Repurposing Primary Screen) 19Q3	-4.10116	4.71344e-05
compound	mechlorethamine	mechlorethamine (BRD:BRD-K12829205-003-02-8)	Drug sensitivity (PRISM Repurposing Primary Screen) 19Q3	-4.09457	4.88695e-05
compound	droxidopa	droxidopa (BRD:BRD-K20372197-001-03-1)	Drug sensitivity (PRISM Repurposing Primary Screen) 19Q3	-4.06888	5.43998e-05
compound	CCT129202	CCT129202 (BRD:BRD-K57136142-001-02-4)	Drug sensitivity (PRISM Repurposing Primary Screen) 19Q3	-4.04069	6.07255e-05
compound	CYC116	CYC116 (BRD:BRD-K64866502-001-03-9)	Drug sensitivity (PRISM Repurposing Primary Screen) 19Q3	-4.02646	6.44495e-05
compound	albendazole	albendazole (BRD:BRD-K79131256-001-17-9)	Drug sensitivity (PRISM Repurposing Primary Screen) 19Q3	-4.02442	6.48794e-05
compound	etoposide	etoposide (BRD:BRD-K37798499-001-27-2)	Drug sensitivity (PRISM Repurposing Primary Screen) 19Q3	-4.01055	6.8775e-05
compound	thioguanine	thioguanine (BRD:BRD-K49350383-001-13-7)	Drug sensitivity (PRISM Repurposing Primary Screen) 19Q3	-3.97958	7.81786e-05
compound	MPI-0479605	MPI-0479605 (BRD:BRD-K45551181-001-02-1)	Drug sensitivity (PRISM Repurposing Primary Screen) 19Q3	-3.95917	8.54293e-05
compound	formoterol	formoterol (BRD:BRD-K54006094-051-01-7)	Drug sensitivity (PRISM Repurposing Primary Screen) 19Q3	-3.94541	8.9781e-05
compound	dexrazoxane	dexrazoxane (BRD:BRD-K07265709-003-05-6)	Drug sensitivity (PRISM Repurposing Primary Screen) 19Q3	-3.91573	0.000101852
compound	monobenzone	monobenzone (BRD:BRD-K54262262-001-09-0)	Drug sensitivity (PRISM Repurposing Primary Screen) 19Q3	-3.90438	0.000106086
compound	10-deacetylbaccatin	10-deacetylbaccatin (BRD:BRD-K96631475-001-02-4)	Drug sensitivity (PRISM Repurposing Primary Screen) 19Q3	-3.87365	0.000120572
compound	glycitein	glycitein (BRD:BRD-K78303961-001-02-3)	Drug sensitivity (PRISM Repurposing Primary Screen) 19Q3	-3.86995	0.000121527
compound	epiandrosterone	epiandrosterone (BRD:BRD-K42756753-001-01-9)	Drug sensitivity (PRISM Repurposing Primary Screen) 19Q3	-3.79476	0.000164405
compound	satraplatin	satraplatin (BRD:BRD-K42497885-001-01-1)	Drug sensitivity (PRISM Repurposing Primary Screen) 19Q3	-3.77498	0.000177414
compound	pralatrexate	pralatrexate (BRD:BRD-A74914197-001-02-9)	Drug sensitivity (PRISM Repurposing Primary Screen) 19Q3	-3.77291	0.000178659
compound	flubendazole	flubendazole (BRD:BRD-K86003836-001-10-5)	Drug sensitivity (PRISM Repurposing Primary Screen) 19Q3	-3.76857	0.000181523
compound	AZ3146	AZ3146 (BRD:BRD-K59146805-001-03-7)	Drug sensitivity (PRISM Repurposing Primary Screen) 19Q3	-3.76169	0.000186397
compound	D-64131	D-64131 (BRD:BRD-K26997899-001-02-2)	Drug sensitivity (PRISM Repurposing Primary Screen) 19Q3	-3.76129	0.000186624
compound	LY2090314	LY2090314 (BRD:BRD-K78055238-001-01-8)	Drug sensitivity (PRISM Repurposing Primary Screen) 19Q3	-3.75861	0.000188914
compound	idoxuridine	idoxuridine (BRD:BRD-K76634210-001-14-7)	Drug sensitivity (PRISM Repurposing Primary Screen) 19Q3	-3.75595	0.000191334
compound	cyclovalone	cyclovalone (BRD:BRD-K59866480-001-07-3)	Drug sensitivity (PRISM Repurposing Primary Screen) 19Q3	-3.75476	0.000192222
compound	OSI-930	OSI-930 (BRD:BRD-K25340465-001-11-1)	Drug sensitivity (PRISM Repurposing Primary Screen) 19Q3	-3.74775	0.000197945
compound	carboxypyridine-disulfide	carboxypyridine-disulfide (BRD:BRD-K26530649-001-01-6)	Drug sensitivity (PRISM Repurposing Primary Screen) 19Q3	-3.73975	0.000203803
compound	atorvastatin	atorvastatin (BRD:BRD-K69726342-238-02-4)	Drug sensitivity (PRISM Repurposing Primary Screen) 19Q3	-3.71262	0.00022548
compound	SC-144	SC-144 (BRD:BRD-K55305701-001-01-2)	Drug sensitivity (PRISM Repurposing Primary Screen) 19Q3	-3.69844	0.000238056
compound	temazepam	temazepam (BRD:BRD-A93093700-001-02-9)	Drug sensitivity (PRISM Repurposing Primary Screen) 19Q3	-3.68915	0.000246707
compound	AMG900	AMG900 (BRD:BRD-K21728777-001-02-3)	Drug sensitivity (PRISM Repurposing Primary Screen) 19Q3	-3.68071	0.000254986
compound	CEP-37440	CEP-37440 (BRD:BRD-K72827473-001-01-0)	Drug sensitivity (PRISM Repurposing Primary Screen) 19Q3	-3.6748	0.000260729
compound	Y-320	Y-320 (BRD:BRD-K96259238-001-01-4)	Drug sensitivity (PRISM Repurposing Primary Screen) 19Q3	-3.66733	0.000268325
compound	polydatin	polydatin (BRD:BRD-K43236057-001-07-1)	Drug sensitivity (PRISM Repurposing Primary Screen) 19Q3	-3.64628	0.000292207
compound	methiazole	methiazole (BRD:BRD-K02764365-001-13-6)	Drug sensitivity (PRISM Repurposing Primary Screen) 19Q3	-3.63709	0.000300899
compound	dianhydrogalactitol	dianhydrogalactitol (BRD:BRD-K68502831-001-01-2)	Drug sensitivity (PRISM Repurposing Primary Screen) 19Q3	-3.63651	0.000303221
compound	2,3-DCPE	2,3-DCPE (BRD:BRD-K61734568-003-02-1)	Drug sensitivity (PRISM Repurposing Primary Screen) 19Q3	-3.61543	0.000326839
compound	SB-225002	SB-225002 (BRD:BRD-K61323504-001-04-0)	Drug sensitivity (PRISM Repurposing Primary Screen) 19Q3	-3.60967	0.000334269
compound	chlorquinaldol	chlorquinaldol (BRD:BRD-K90374350-001-09-2)	Drug sensitivity (PRISM Repurposing Primary Screen) 19Q3	-3.5973	0.000350505
compound	decitabine	decitabine (BRD:BRD-K79254416-001-22-6)	Drug sensitivity (PRISM Repurposing Primary Screen) 19Q3	-3.5972	0.000350096
compound	alogliptin	alogliptin (BRD:BRD-K83003151-057-02-4)	Drug sensitivity (PRISM Repurposing Primary Screen) 19Q3	-3.58908	0.000362502
compound	indisulam	indisulam (BRD:BRD-K17610631-001-03-3)	Drug sensitivity (PRISM Repurposing Primary Screen) 19Q3	-3.58896	0.000362036
compound	edoxudine	edoxudine (BRD:BRD-K86892782-001-17-0)	Drug sensitivity (PRISM Repurposing Primary Screen) 19Q3	-3.5663	0.000393602
compound	GSK923295	GSK923295 (BRD:BRD-K89015388-001-01-7)	Drug sensitivity (PRISM Repurposing Primary Screen) 19Q3	-3.5629	0.000397971
compound	GSK1070916	GSK1070916 (BRD:BRD-K36740062-001-06-6)	Drug sensitivity (PRISM Repurposing Primary Screen) 19Q3	-3.55985	0.000402572
compound	scriptaid	scriptaid (BRD:BRD-K22503835-001-11-0)	Drug sensitivity (PRISM Repurposing Primary Screen) 19Q3	-3.55559	0.000408842
compound	entinostat	entinostat (BRD:BRD-K77908580-001-09-6)	Drug sensitivity (PRISM Repurposing Primary Screen) 19Q3	-3.54404	0.000426695
compound	ML167	ML167 (BRD:BRD-K64835161-001-02-8)	Drug sensitivity (PRISM Repurposing Primary Screen) 19Q3	-3.53994	0.0004333
compound	camylofine-chlorhydrate	camylofine-chlorhydrate (BRD:BRD-A91733352-300-04-5)	Drug sensitivity (PRISM Repurposing Primary Screen) 19Q3	-3.53767	0.000437018
compound	KF-38789	KF-38789 (BRD:BRD-A54927599-001-16-9)	Drug sensitivity (PRISM Repurposing Primary Screen) 19Q3	-3.52604	0.000456605
compound	dextroamphetamine	dextroamphetamine (BRD:BRD-K21160401-065-01-0)	Drug sensitivity (PRISM Repurposing Primary Screen) 19Q3	-3.5088	0.000485892
